# Supplementary material for: Multi-Target Inhibition of F10/F2/PAR1 Through In Silico Drug Repurposing of Avodart and Naldemedine to Prevent Thrombotic-Induced Sudden Cardiac Arrest
Source: Biomedicines. 2026 May 15;14(5):1120. doi: 10.3390/biomedicines14051120 (PMC13204583; doi:10.3390/biomedicines14051120)
Supplement: Supplementary file 1 [file biomedicines-14-01120-s001.zip]

Archive with 1 entries (1 files):
- biomedicines-4179172-supplementary.pdf
